# Supplementary material for: Wear Assessment of Tibial Inserts Made of Highly Cross-Linked Polyethylene Supplemented with Dodecyl Gallate in the Total Knee Arthroplasty
Source: Polymers (Basel). 2021 Jun 2;13(11):1847. doi: 10.3390/polym13111847 (PMC8199669; doi:10.3390/polym13111847)
Supplement: Supplementary file 1 [file polymers-13-01847-s001.zip]

Archive with 1 entries (1 files):
- polymers-1211156-supplementary.pdf
